# Supplementary material for: Food odors trigger Drosophila males to deposit a pheromone that guides aggregation and female oviposition decisions
Source: eLife. 2015 Sep 30;4:e08688. doi: 10.7554/eLife.08688 (PMC4621432; doi:10.7554/eLife.08688)
Supplement: Figure 8—source data 1. — DOI: http://dx.doi.org/10.7554/eLife.08688.053 [file elife08688s010.xlsx]

## Sheet: Sheet1
Figure 8A	ODORANT TO OR ACTIVITIES
	ODORANT RECEPTOR
ODORANT	Or7a	Or35a	Or67a	Or67c
E2-hexenal	221.33	227.33	117.33	47
Benzaldehyde	200.33	82.67	200.33	5.67
1-butanol	195	199	64.67	72.3
1-propanol	179.67	54.67	16	48.17
hexyl butyrate	-4.33	225.33	61.67	5.67
pentanoic acid	22	36.33	207.33	10.5
ethyl lactate	30.67	5.17	39	288
Data from Hallem and Carlson, 2006			Data is spikes/second
Figure 8B	OVIPOSITION PREFERENCES
	ODORANT CONCENTRATION
ODORANT	10^-4	10^-3	10^-2	10^-1
E2-hexenal	-0.47±0.07	0.27±0.06	0.5±0.08	n.d.
Benzaldehyde	-0.17±0.06	0.3±0.08	0.6±0.04	-0.4±0.1
1-butanol	n.d.	0.02±0.12	0.27±0.11	0.36±0.07
1-propanol	n.d.	-0.13±0.12	0±0.2	0.8±0.05
hexyl butyrate	n.d.	-0.08±0.1	-0.4±0.04	-0.19±0.04
pentanoic acid	-0.25±0.1	-0.48±0.05	0.29±0.06	n.d.
ethyl lactate	-0.38±0.08	-0.19±0.09	-0.13±0.04	n.d.
Values are:	mean ± sem
