# Supplementary material for: Food odors trigger Drosophila males to deposit a pheromone that guides aggregation and female oviposition decisions
Source: eLife. 2015 Sep 30;4:e08688. doi: 10.7554/eLife.08688 (PMC4621432; doi:10.7554/eLife.08688)
Supplement: Source code 1. — Source Matlab and Arduino scripts for fly tracker analyses and optogenetic stimulations. DOI: http://dx.doi.org/10.7554/eLife.08688.050 [file elife08688s009.zip]

Archive with 13 entries (10 files):
- Scripts/
- Scripts/ChR_experiment/
- Scripts/ChR_experiment/ChR_experiment.ino
- Scripts/matlabscripts/
- Scripts/matlabscripts/colormap_JunjieLuo.m
- Scripts/matlabscripts/MatlabProcessing.txt
- Scripts/matlabscripts/Process_Roseplot_Junjie.m
- Scripts/matlabscripts/rtC1procesome.asv
- Scripts/matlabscripts/rtC1procesome.asv alias
- Scripts/matlabscripts/rtC1procesome.m
- Scripts/matlabscripts/SingleTrajectoryViewer.m
- Scripts/matlabscripts/survival_plot.asv
- Scripts/matlabscripts/survival_plot.m
