# Supplementary material for: Food odors trigger Drosophila males to deposit a pheromone that guides aggregation and female oviposition decisions
Source: eLife. 2015 Sep 30;4:e08688. doi: 10.7554/eLife.08688 (PMC4621432; doi:10.7554/eLife.08688)
Supplement: Source code 1. — Source Matlab and Arduino scripts for fly tracker analyses and optogenetic stimulations. DOI: http://dx.doi.org/10.7554/eLife.08688.050 [file elife08688s009.zip › Scripts/ChR_experiment/ChR_experiment.ino]

/*
  Blink
  Turns on an LED on for one second, then off for one second, repeatedly.

  Most Arduinos have an on-board LED you can control. On the Uno and
  Leonardo, it is attached to digital pin 13. If you're unsure what
  pin the on-board LED is connected to on your Arduino model, check
  the documentation at http://www.arduino.cc

  This example code is in the public domain.

  modified 1 Aug 2015
  by Chun-Chieh Lin
 */

int led9 = 9;


// the setup function runs once when you press reset or power the board
void setup() {
   pinMode(led9, OUTPUT);
 }

// the loop function runs over and over again forever
void loop() {
  analogWrite(led9, 100);   // turn the LED on (HIGH is the voltage level, set to 2V)
  delay(8);              // wait for 8ms second
   
 analogWrite(led9, 0);    // turn the LED off by making the voltage LOW
 delay(17);              // wait for 17ms 

}
