# Supplementary material for: Food odors trigger Drosophila males to deposit a pheromone that guides aggregation and female oviposition decisions
Source: eLife. 2015 Sep 30;4:e08688. doi: 10.7554/eLife.08688 (PMC4621432; doi:10.7554/eLife.08688)
Supplement: Source code 1. — Source Matlab and Arduino scripts for fly tracker analyses and optogenetic stimulations. DOI: http://dx.doi.org/10.7554/eLife.08688.050 [file elife08688s009.zip › Scripts/matlabscripts/colormap_JunjieLuo.m]

color_num=256;

color_RGB=jet(color_num);

nt_max=max(nt);

figure,hold on
for color_i=1:color_num
    is_nt_curr=(nt>=(color_i-1)/color_num*nt_max) ...
                   &(nt<color_i/color_num*nt_max);
               
    plot(nx(is_nt_curr),ny(is_nt_curr),'o','markeredgecolor',color_RGB(color_i,:), ...
                                            'markersize',1.5)           
end

axis equal

set(gca,'xtick',100:100:500,'xticklabel',1:5,'ytick',100:100:500,'yticklabel',1:5)
%%
% colorbar('ytick',0:1:7,'yticklabel',round(linspace(0,nt_max,color_num)))
colorbar('ytick',(0:20)/20*64+1,'yticklabel',0:20)
