# Supplementary material for: Food odors trigger Drosophila males to deposit a pheromone that guides aggregation and female oviposition decisions
Source: eLife. 2015 Sep 30;4:e08688. doi: 10.7554/eLife.08688 (PMC4621432; doi:10.7554/eLife.08688)
Supplement: Source code 1. — Source Matlab and Arduino scripts for fly tracker analyses and optogenetic stimulations. DOI: http://dx.doi.org/10.7554/eLife.08688.050 [file elife08688s009.zip › Scripts/matlabscripts/MatlabProcessing.txt]

>> dirsraw = {'J:\RawData\'};
>> dirszed = {'J:\ProcessedData\'};
>> dafs={'010713 (Ex2 42star) 9-T 10-15min'};
>> rtC1procesome(dafs, dirsraw, dirszed);
load(dafs{1});
survival_plot;
plot(nx,ny, 'ro','MarkerSize',0.5);
Process_Roseplot_Junjie(4,['J:\ProcessedData\',dafs{1}])
