# Supplementary material for: Food odors trigger Drosophila males to deposit a pheromone that guides aggregation and female oviposition decisions
Source: eLife. 2015 Sep 30;4:e08688. doi: 10.7554/eLife.08688 (PMC4621432; doi:10.7554/eLife.08688)
Supplement: Source code 1. — Source Matlab and Arduino scripts for fly tracker analyses and optogenetic stimulations. DOI: http://dx.doi.org/10.7554/eLife.08688.050 [file elife08688s009.zip › Scripts/matlabscripts/survival_plot.asv]

nx = []; %records all x in real trajectories
ny = []; %all y
nt = []; %all FRM
for i = 1:size(iTS,1)
    s = size(iTS{i},1);
    if abs(F.XS(iTS{i}(1))-F.XS(iTS{i}(s))) > 2 || abs(F.YS(iTS{i}(1))-F.YS(iTS{i}(s))) > 2
        nx = [nx
        F.XS(iTS{i})];
        ny = [ny
        F.YS(iTS{i})];
        nt = [nt
        F.FRM(iTS{i})];
    end
end
plot(nx,ny,'ro','MarkerSize',0.5);
