# Supplementary material for: Food odors trigger Drosophila males to deposit a pheromone that guides aggregation and female oviposition decisions
Source: eLife. 2015 Sep 30;4:e08688. doi: 10.7554/eLife.08688 (PMC4621432; doi:10.7554/eLife.08688)
Supplement: Source code 1. — Source Matlab and Arduino scripts for fly tracker analyses and optogenetic stimulations. DOI: http://dx.doi.org/10.7554/eLife.08688.050 [file elife08688s009.zip › Scripts/matlabscripts/survival_plot.m]

nx = []; %records all x in real trajectories
ny = []; %all y
nt = []; %all FRM
nv = [];
nvx = [];
nvy = [];
for i = 1:size(iTS,1)
    s = size(iTS{i},1);
    if sqrt((F.XS(iTS{i}(1))-F.XS(iTS{i}(s)))^2 + (F.YS(iTS{i}(1))-F.YS(iTS{i}(s)))^2) > 25
        nx = [nx
        F.XS(iTS{i})];
        ny = [ny
        F.YS(iTS{i})];
        nt = [nt
        F.FRM(iTS{i})];
        nv = [nv
        F.RDc(iTS{i})];
        nvx = [nvx
            F.DX(iTS{i})];
        nvy = [nvy
            F.DY(iTS{i})];
    end
end
% plot(nx,ny,'ro','MarkerSize',0.5);
% axis ([100 600 0 500]);
% title('wt, AI = ');
% figure;
% h = hist(nv,[0:0.2:3.4]);
% h1 = h(1);
% h = h/h1;
% plot([0:0.2:3.4],h);
% axis([0 3 0 1]);
% hold on;
% xlabel('velocity');
% ylabel('Normalized counts');
% title('0 mL/min');

% nr = sqrt((nx-362).^2+(ny-237).^2);
% figure;
% hi = hist(nr,[0:10:320]);
% hi1 = max(hi);
% hi = hi/hi1;
% plot([0:10:320],hi);
% hold on;
% axis([0 350 0 1]);
% xlabel('distance from arena center');
% ylabel('Counts');
% title('0 mL/min');
